# Supplementary material for: Multi-Lens Arrays (MLA)-Assisted Photothermal Effects for Enhanced Fractional Cancer Treatment: Computational and Experimental Validations
Source: Cancers (Basel). 2021 Mar 8;13(5):1146. doi: 10.3390/cancers13051146 (PMC7962441; doi:10.3390/cancers13051146)
Supplement: Supplementary file 1 [file cancers-13-01146-s001.zip]

Archive with 3 entries (2 files):
- cancers-1115498supp-conversion/
- cancers-1115498supp-conversion/cancers-1115498 -Supplementary template.docx
- cancers-1115498supp-conversion/Video S1.mp4
